# Supplementary material for: Tandem Mass Tag-Based Quantitative Proteomics Reveals Implication of a Late Embryogenesis Abundant Protein (BnLEA57) in Seed Oil Accumulation in Brassica napus L
Source: Front Plant Sci. 2022 Jun 2;13:907244. doi: 10.3389/fpls.2022.907244 (PMC9201403; doi:10.3389/fpls.2022.907244)
Supplement: Supplementary file 1 [file Data_Sheet_1.ZIP]

Archive with 2 entries (2 files):
- LEA3_westernblot.tif
- Westernblot_loading_20220406.tif
